# Supplementary material for: Validation of response assessment according to international consortium for MDS/MPN criteria in chronic myelomonocytic leukemia treated with hypomethylating agents
Source: Blood Cancer J. 2017 May 12;7(5):e562–. doi: 10.1038/bcj.2017.41 (PMC5518885; doi:10.1038/bcj.2017.41)
Supplement: Supplementary Table 1 [file bcj201741x2.xlsx]

## Sheet: Table 1
Supplementary Table 1. Characteristics of study population (median, IQR or N%).
Patients (n = 79)
Sex (Male/Female)	56(71%) / 23(29%)
Age	72 years [65-77]
Splenomegaly	30 (40%)
Therapy-related CMML	12 (15%)
Treatment before HMA	45 (57%)
Intensive chemotherapy	6 (8%)
ESA	20 (25%)
GCSF	3 (4%)
Hydroxyurea	27 (34%)
Hb (g/dL)	9.7 [8.8-11]
RBC transfusion dependency	32 (48%)
WBC (x 109/L)	14.5 [8.2-27]
ANC (x 109/L)	7.1 [3-14.7]
Platelets (x 109/L)	101 [49-189]
Peripheral blasts (%)	0 [0-1]
IMC (%)	3 [0-12]
Marrow blasts (%)	9 [5-14]
WHO (CMML-1 / CMML-2)	45(57%) / 34(43%)
Karyotype CPSS risk‡ (n=75)
Low / Intermediate / High risk	47(63%) / 10(13%) / 18(24%)
ASXL1 mutation (n=68)	29 (43%)
Prognostic scores
CPSS prognosis score (n=75)$
Low / Int-1 / Int-2 / High risk	9(12%) / 15(20%) / 38(51%) / 13(17%)
GFM risk (n=75)∫
Low / Intermediate / High risk	24(32%) / 27(36%) / 24(32%)
HMA treatment
Hypomethylating agent
AZA / DAC	48(61%) / 31(39%)
HMA schedule
Standard£/ Reduced	74(94%) / 5(6%)
Time from diagnosis to HMA (months)	5 [1.1-26.3]
Number of cycles	9 [5-17]
Concomitant hydroxyurea	9 (11%)
Outcome
Median follow up (months)	59 [31-68]
AML transformation	33 (42%)
ASCT	11 (14%)
Abbreviations: CMML chronic myelomonocytic leukemia, HMA hypomethylating agent, ESA erythropoietin stimulating agent, G-CSF granulocyte colony stimulating factor, Hb hemoglobin, RBC red blood cells, WBC white blood cells count, IMC immature myeloid cells, AZA azacitidine, DAC decitabine, ASCT allogeneic stem cell transplant
‡ Such et al, Haematologica 2011, $ Such et al, Blood 2013, ∫ Itzykson et al, JCO 2013.
£ Standard regimen: AZA 75mg/m2/day, on day 1-7 of each 28-day cycle; DAC 20mg/m2/day on day 1-5 of each 28-day cycle.
