# Supplementary material for: Validation of response assessment according to international consortium for MDS/MPN criteria in chronic myelomonocytic leukemia treated with hypomethylating agents
Source: Blood Cancer J. 2017 May 12;7(5):e562–. doi: 10.1038/bcj.2017.41 (PMC5518885; doi:10.1038/bcj.2017.41)
Supplement: Supplementary Table 2 [file bcj201741x3.xlsx]

## Sheet: Table 3
Supplementary Table 2. Concordance of responses at initial assessment.
		Overlap – MDS/MPN criteria
		RESPONDERS			NON-RESPONDERS
	RESPONDERS	34 (43%)			2 (3%)
		Nb Patients	IWG-2006	Overlap-MDS/MPN	Nb Patients	IWG-2006	Overlap-MDS/MPN
		5	CR	CR	2	SD-HI	SD
		7	mCR-HI	OMR-CB
		9	SD-HI	SD-CB
		7	mCR	OMR
		2	CR	OMR
		3	CR	SD-CB
IWG-2006		1	mCR	OMR-CB
criteria	NON-RESPONDERS	15 (19%)			28 (35%)
		Nb Patients	IWG-2006	Overlap-MDS/MPN	Nb Patients	IWG-2006	Overlap-MDS/MPN
		1	PD	OMR-CB	13	SD	SD
		7	PD	OMR	4	PD	PD
		2	SD	PMR	11	PD	SD
		1	PD	PMR
		2	SD	SD-CB
		2	PD	SD-CB
CR complete response, mCR marrow complete response, OMR optimal marrow response, PMR partial marrow response, HI haematologic improvement, CB clinical benefit, SD stable disease, PD progressive disease.
